# Supplementary material for: Tamoxifen-predictive value of gene expression signatures in premenopausal breast cancer: data from the randomized SBII:2 trial
Source: Breast Cancer Res. 2023 Sep 29;25:110. doi: 10.1186/s13058-023-01719-z (PMC10540453; doi:10.1186/s13058-023-01719-z)
Supplement: Supplementary file 2 — Additional file 2. Genes included in the gene expression signatures [file 13058_2023_1719_MOESM2_ESM.xlsx]

## Sheet: BC360 Signatures
APM	Apoptosis	AR	B7-H3	Basal	BC p53	BC Proliferation	BRCAness	CD8 T-Cells	CDK4 Expression	CDK6 Expression	Cell Adhesion	Claudin-Low	Cytotoxic Cells	Cytotoxicity	Differentiation	Endothelial Cells	ER Signaling	ERBB2	ESR1	FOXA1	Genomic Risk	HER2E	HRD	Hypoxia	IDO1	IFN Gamma	Inflammatory Chemokines	LumA	LumB	Macrophages	Mammary Stemness	Mast Cells	MHC2	PAM50	PD-1	PD-L1	PD-L2	PGR	PTEN	Rb1	ROR	SOX2	Stroma	TGF-Beta	TIGIT	TIS	Treg	TNBC Subtypes
TAP1	AXIN1	AR	CD276	ACTR3B	DDB2	MKI67	ADM	CD8A	CDK4	CDK6	CLDN1	CLDN3	CTSW	GZMA	TSPAN1	BCL6B	ANXA9	ERBB2	ESR1	FOXA1	ACTR3B	ACTR3B	ATP10B	ADM	IDO1	STAT1	CCL2	ACTR3B	ACTR3B	CD163	VIM	MS4A2	HLA-DPA1	ACTR3B	PDCD1	CD274	PDCD1LG2	PGR	PTEN	RB1	ACTR3B	SOX2	FAP	TGFB1	TIGIT	CCL5	FOXP3	Uses PAM50, mammary stemness, TIS signatures
TAP2	BAD			ANLN	CDKN1A	CEP55	ANLN	CD8B			CLDN3	CLDN4	GNLY	GZMB	AGR2	CDH5	BORCS7				ANLN	ANLN	BLM	BNIP3		CXCL9	CCL3L1	ANLN	ANLN	CD68	DDR2	CPA3	HLA-DPB1	ANLN							ANLN		COL6A3			CD27
TAPBP	BAX			BAG1	RNF103	KIF2C	ASPM				CLDN4	CLDN7	GZMA	GZMH	FSTL1	CLEC14A	ESR1				BAG1	BAG1	BRCA1	PGK1		CXCL10	CCL4	BAG1	BAG1	CD84	SNAI2	HDC	HLA-DQB1	BAG1							BAG1		ADAM12			CD274
HLA-A	BBC3			BCL2	APH1B	MELK	ATP10B				CLDN7	SNAI1	GZMB	PRF1	CLDN3	CXorf36	DNAJC12				BCL2	BCL2	BTG2	SLC2A1			CCL7	BCL2	BCL2		VCAN	TPSAB1	HLA-DRA	BCL2							BCL2		OLFML2B			CD276
HLA-B	BCL2L1			BIRC5	TCEAL1	CENPF	BBOX1				OCLN	SNAI2	GZMH	GNLY	CLDN7	FAM124B	TBC1D9				BIRC5	BIRC5	C5orf38				CCL8	BIRC5	BIRC5		FSTL1		HLA-DRB1	BIRC5							BIRC5		PDGFRB			CD8A
HLA-C				BLVRA	BTG2	EXO1	BLM				CDH1	TWIST1	KLRK1		VCAN	KDR	MAPT				BLVRA	BLVRA	CCNE1					BLVRA	BLVRA		HEG1		HLA-DMA	BLVRA							BLVRA		LRRC32			CMKLR1
				CCNB1	KIAA0040	ANLN	BRCA1					ZEB2	PRF1		CXADR	MMRN2	NAT1				CCNB1	CCNB1	CDCA5					CCNB1	CCNB1		FHL1			CCNB1							CCNB1					CXCL9
				CCNE1	MAP2K4	RRM2	BTG2					CD44	NKG7		ELF3	MYCT1	SCUBE2				CCNE1	CCNE1	CDCA8					CCNE1	CCNE1		CAV1			CCNE1							CCNE1					CXCR6
				CDC20	NPEPPS	UBE2C	SKA3					ITGA6			FHL1	PALMD	SYTL4				CDC20	CDC20	CHRNA5					CDC20	CDC20		JAM2			CDC20							CDC20					HLA-DQA1
				CDC6	GATA3	CCNB1	ISM1					ITGB1			CBLC	ROBO4	TCEAL1				CDC6	CDC6	CRYAB					CDC6	CDC6		TCF4			CDC6							CDC6					HLA-DRB1
				NUF2	SLC39A6	CDC20	C5orf38					MUC1			ITGB6	TIE1	TFF1				NUF2	NUF2	FXYD3					NUF2	NUF2					NUF2							NUF2					HLA-E
				CDH3	CCND1		CCNA2					THY1			MUC1		ADCY9				CDH3	CDH3	HIST1H1C					CDH3	CDH3					CDH3							CDH3					IDO1
				CENPF	NEO1		CCNB1					ADAM12			CEACAM6		ADD1				CENPF	CENPF	HLA-E					CENPF	CENPF					CENPF							CENPF					LAG3
				CEP55	TOP2A		CCNE1					ADM			DDR2		CDCA8				CEP55	CEP55	KIF14					CEP55	CEP55					CEP55							CEP55					NKG7
				CXXC5	CDC25C		CD68					CDC20			S100A14		DDX39A				CXXC5	CXXC5	LEMD1					CXXC5	CXXC5					CXXC5							CXXC5					PDCD1LG2
				EGFR	NUDT1		CDC7					DEPDC1			HEG1		EIF3B				EGFR	EGFR	NETO2					EGFR	EGFR					EGFR							EGFR					PSMB10
				ERBB2	FNBP1		CDCA8					HES1			JAM2		ELOVL2				ERBB2	ERBB2	RFC4					ERBB2	ERBB2					ERBB2							ERBB2					STAT1
				ESR1	CENPF		CDKN1C					HLA-DPB1			SFRP1		HEMK1				ESR1	ESR1	TRIP13					ESR1	ESR1					ESR1							ESR1					TIGIT
				EXO1	POLD1		CHRNA5					MMP3			BMP7		IFT140				EXO1	EXO1						EXO1	EXO1					EXO1							EXO1
				FGFR4	NCAPH2		CRYAB					PIK3CD			SLPI		ITPR1				FGFR4	FGFR4						FGFR4	FGFR4					FGFR4							FGFR4
				FOXA1	PTTG1		CYP4F3					TGFB1			SNAI2		PFDN2				FOXA1	FOXA1						FOXA1	FOXA1					FOXA1							FOXA1
				FOXC1	CDCA7L		DCN					ZFPM2			TCF4		PGR				FOXC1	FOXC1						FOXC1	FOXC1					FOXC1							FOXC1
				GPR160	GGH		DDX39A								TMPRSS2		PTGER3				GPR160	GPR160						GPR160	GPR160					GPR160							GPR160
				GRB7	CDK1		DEPDC1								VIM		SERBP1				GRB7	GRB7						GRB7	GRB7					GRB7							GRB7
				KIF2C	MKI67		EXO1								WNT5A		SHMT2				KIF2C	KIF2C						KIF2C	KIF2C					KIF2C							KIF2C
				NDC80	KIFC1		FAM83D								CAV1		TLE3				NDC80	NDC80						NDC80	NDC80					NDC80							NDC80
				KRT14	MYBL2		FLRT3								GDF15		WDR77				KRT14	KRT14						KRT14	KRT14					KRT14							KRT14
				KRT17	KIF23		FXYD3								CDH1						KRT17	KRT17						KRT17	KRT17					KRT17							KRT17
				KRT5	CEP55		GJB2														KRT5	KRT5						KRT5	KRT5					KRT5							KRT5
				MAPT	UBE2C		HIST1H1C														MAPT	MAPT						MAPT	MAPT					MAPT							MAPT
				MDM2	CDC25B		HLA-E														MDM2	MDM2						MDM2	MDM2					MDM2							MDM2
				MELK	TRIP13		IL1R2														MELK	MELK						MELK	MELK					MELK							MELK
				MIA	MAD2L1		KCNB1														MIA	MIA						MIA	MIA					MIA							MIA
				MKI67	ATAD2		KIF14														MKI67	MKI67						MKI67	MKI67					MKI67							MKI67
				MLPH	FOXM1		KRT6B														MLPH	MLPH						MLPH	MLPH					MLPH							MLPH
				MMP11	AURKA		LEMD1														MMP11	MMP11						MMP11	MMP11					MMP11							MMP11
				MYBL2	CDKN3		MCM2														MYBL2	MYBL2						MYBL2	MYBL2					MYBL2							MYBL2
				MYC	CCNA2		MCM3														MYC	MYC						MYC	MYC					MYC							MYC
				NAT1	TAP1		MME														NAT1	NAT1						NAT1	NAT1					NAT1							NAT1
				ORC6	CKS1B		MT1G														ORC6	ORC6						ORC6	ORC6					ORC6							ORC6
				PGR	MCM3		NEIL3														PGR	PGR						PGR	PGR					PGR							PGR
				PHGDH	TUBA4A		NETO2														PHGDH	PHGDH						PHGDH	PHGDH					PHGDH							PHGDH
				PTTG1	PREP		PCNA														PTTG1	PTTG1						PTTG1	PTTG1					PTTG1							PTTG1
				RRM2	RFC4		PKMYT1														RRM2	RRM2						RRM2	RRM2					RRM2							RRM2
				SFRP1			POLD1														SFRP1	SFRP1						SFRP1	SFRP1					SFRP1							SFRP1
				SLC39A6			POLQ														SLC39A6	SLC39A6						SLC39A6	SLC39A6					SLC39A6							SLC39A6
				TMEM45B			RFC4														TMEM45B	TMEM45B						TMEM45B	TMEM45B					TMEM45B							TMEM45B
				TYMS			RRM2														TYMS	TYMS						TYMS	TYMS					TYMS							TYMS
				UBE2C			SPC25														UBE2C	UBE2C						UBE2C	UBE2C					UBE2C							UBE2C
				UBE2T			ST6GALNAC2														UBE2T	UBE2T						UBE2T	UBE2T					UBE2T							UBE2T
							TRIP13
							TTK
							TYMS
